# Supplementary material for: Comparison of Habitat Selection Models Between Habitat Utilization Intensity and Presence–Absence Data: A Case Study of the Chinese Pangolin
Source: Biology (Basel). 2025 Aug 1;14(8):976. doi: 10.3390/biology14080976 (PMC12383737; doi:10.3390/biology14080976)
Supplement: Supplementary file 1 [file biology-14-00976-s001.zip]

Archive with 1 entries (1 files):
- biology-3754006-supplementary.xlsx
