# Supplementary material for: Comparison of Habitat Selection Models Between Habitat Utilization Intensity and Presence–Absence Data: A Case Study of the Chinese Pangolin
Source: Biology (Basel). 2025 Aug 1;14(8):976. doi: 10.3390/biology14080976 (PMC12383737; doi:10.3390/biology14080976)
Supplement: Supplementary file 1 [file biology-14-00976-s001.zip › biology-3754006-supplementary.xlsx]

## Sheet: Table S1
Table S1 Rawdata used to conduct correlation analysis and model construction.
Grid number	Presence-absence	Habitat use intensity	Distance to water body	Distance to human settlement	Distance to cropland	Plane curvature	Profile curvature	Aspect	Slope	DEM	Percentage of cropland	Percentage of forest	Percentage of shurubland	Percentage of grassland	Percentage of bareland	Percentage of wetland	Percentage of human settlement	Percentage of water body
1	0	0	2285.06	568.355	295.635	-0.298217	-0.0897142	61.3238	21.7243	413	0.000308642	0.995062	0	0.00462963	0	0	0	0
2	0	0	2814.98	519.37	526.432	-0.259112	0.735761	190.685	27.7511	451	0	0.994136	0.00216049	0.0037037	0	0	0	0
3	0	0	1822.94	512.408	362.437	0.417877	-0.34672	226.158	10.1876	250	0	0.938788	0.0354545	0.0257576	0	0	0	0
4	0	0	1939.16	83.2566	130.329	-0.185566	0.382735	315.54	1.98905	220	0.00878788	0.786061	0.0181818	0.173636	0	0	0.0133333	0
5	0	0	2647	740.519	776.132	-0.81159	0.238218	239.484	17.2136	435	0	1	0	0	0	0	0	0
6	0	0	1297.53	407.037	224.133	0.109114	0.305818	7.64561	14.3048	171	0.000909091	0.721818	0.120909	0.156061	0	0	0.00030303	0
7	0	0	174.335	257.272	204.544	0.56739	-0.116736	121.054	15.245	371	0.01	0.928788	0.0224242	0.0363636	0	0	0.00030303	0.00212121
8	0	0	941.834	376.995	26.1804	0.391604	-1.1881	35.2979	10.0432	197	0.00484848	0.774848	0.171818	0.0484848	0	0	0	0
9	0	0	1538.35	-0.649836	35.6808	0.0679176	-0.53743	166.095	7.89146	187	0.0484568	0.817901	0.00555556	0.0845679	0	0	0.0435185	0
10	0	0	1946.5	127.676	199.021	-0.182651	0.844337	281.251	9.41573	176	0.0259259	0.847222	0.0253086	0.0916667	0	0	0.00987654	0
11	0	0	653.964	619.34	520.395	0.241751	0.294427	80.4166	9.75901	310	0	0.929321	0.0694444	0.00123457	0	0	0	0
12	0	0	938.637	420.518	415.266	0.545965	0.395618	206.407	17.7916	268	0	0.964848	0.020303	0.0148485	0	0	0	0
13	0	0	2163.64	1029.39	496.861	-0.595455	-0.597553	308.507	21.2426	381	0	0.810303	0.189394	0.00030303	0	0	0	0
14	1	1.13708	338.439	901.005	853.52	-0.315916	0.478803	61.6155	24.7452	251	0	0.987273	0.00363636	0.00909091	0	0	0	0
15	0	0	1239.71	19.815	50.8973	-0.488009	0.338175	305.113	22.903	139	0.0415152	0.730909	0.0209091	0.160303	0	0	0.0463636	0
16	0	0	2508.32	529.682	183.604	-0.0962207	1.04391	294.006	15.7622	312	0.00030303	0.911515	0.0818182	0.00636364	0	0	0	0
17	0	0	2092	387.924	276.628	-0.0245511	0.243047	204.29	15.4222	289	0.00121212	0.951212	0.0360606	0.0115152	0	0	0	0
18	0	0	444.56	45.683	67.2112	0.178313	-0.369838	141.399	7.43463	111	0.0893939	0.515455	0.133939	0.221515	0	0	0.039697	0
19	0	0	261.468	592.279	541.153	0.539803	-0.433072	243.219	5.69319	273	0	0.995152	0.000606061	0.00393939	0	0	0	0.00030303
20	0	0	1471.12	217.383	75.1942	0.409288	-0.0571619	109.839	19.4115	304	0.00393939	0.946364	0.0390909	0.010303	0	0	0.00030303	0
21	0	0	616.972	57.4659	50.2339	-0.852902	0.713754	318.462	7.41662	115	0.00787879	0.415455	0.199091	0.375758	0	0	0.00181818	0
22	1	3.62353	1473.67	598.75	494.499	0.186642	-0.630536	323.181	29.6957	291	0	0.979012	0.00216049	0.0188272	0	0	0	0
23	0	0	1844.42	491.151	67.1596	0.0863184	0.44908	301.247	26.9843	201	0.00648148	0.898765	0.0561728	0.0385802	0	0	0	0
24	0	0	2113.41	212.84	149.919	-0.0110983	0.641723	361.027	11.5126	193	0.0589506	0.727778	0.0932099	0.116049	0	0	0.00401235	0
25	0	0	1726.67	394.218	316.646	-0.57241	0.820684	176.921	12.0911	196	0	0.948457	0.032716	0.0188272	0	0	0	0
26	0	0	1227.91	194.254	152.002	-0.00691599	-0.154507	253.801	11.5067	112	0.0660494	0.647531	0.105556	0.146605	0	0	0.0342593	0
27	0	0	1750.37	184.344	124.553	-0.368182	-0.189943	-9.60398	11.2945	139	0.0548485	0.731515	0.0430303	0.121818	0	0	0.0487879	0
28	0	0	1333.96	303.373	294.825	-0.683999	0.137142	124.828	33.3626	288	0.00666667	0.973939	0.00333333	0.0151515	0	0	0.000909091	0
29	0	0	1504.43	209.094	54.6199	0.0654309	-0.283706	44.506	16.2885	188	0.0215152	0.653636	0.19	0.131212	0	0	0.00363636	0
30	0	0	1826.94	260.388	106.345	-0.21739	1.11233	178.968	14.4782	207	0.00181818	0.836667	0.127273	0.0339394	0	0	0.00030303	0
31	0	0	795.193	71.2395	4.96657	-0.650405	0.349221	154.456	5.29304	77	0.0930303	0.697879	0.0293939	0.16303	0	0	0.0166667	0
32	1	2.51882	502.95	601.905	589.519	-0.111333	-0.543994	176.701	13.3072	214	0	0.986364	0	0.0136364	0	0	0	0
33	0	0	635.257	180.484	42.7411	-0.642053	0.651321	113.286	6.33122	152	0.0118182	0.855758	0.0533333	0.0687879	0	0	0.010303	0
34	0	0	96.5833	100.411	55.6942	0.116276	0.069486	170.299	21.7355	108	0.0566667	0.869091	0.03	0.0390909	0	0	0.00393939	0.00121212
35	0	0	941.332	57.7713	10.2886	-0.607863	0.302127	153.557	5.17871	119	0.0395062	0.719136	0.0824074	0.139506	0	0	0.0194444	0
36	1	6.76367	283.635	286.048	197.716	0.925504	-0.792945	141.951	28.4899	199	0.0135802	0.635185	0.115741	0.229938	0	0.00123457	0.000617284	0.0037037
37	0	0	1071.84	182.273	226.904	-0.20754	0.218984	83.4478	4.24211	159	0.0231481	0.82716	0.0743827	0.0641975	0	0	0.0111111	0
38	0	0	626.978	174.648	224.734	0.241599	0.271178	110.259	25.9709	134	0.0163636	0.831212	0.0584848	0.0518182	0	0	0.0421212	0
39	0	0	27.123	233.73	18.1392	0.0765821	0.126485	246.126	13.6453	93	0.029697	0.518788	0.0839394	0.135758	0	0.0866667	0.0157576	0.129394
40	0	0	129.906	48.1089	159.175	0.392931	-0.17086	113.755	7.38036	88	0.0278788	0.767273	0.0454545	0.0484848	0	0.0557576	0.0360606	0.0190909
41	0	0	394.863	38.2826	95.1297	0.814413	-1.20918	296.8	15.1317	88	0.0242424	0.795455	0.0145455	0.135758	0	0	0.03	0
42	1	2.81246	1073.59	682.357	804.345	-0.199168	-0.664761	42.4633	17.7852	210	0	0.980556	0.00648148	0.012963	0	0	0	0
43	0	0	996.175	551.339	383.157	-0.00544177	-0.165176	234.343	13.7027	243	0	0.978704	0.017284	0.00401235	0	0	0	0
44	0	0	296.826	96.8329	72.6428	-0.454898	0.581312	146.307	7.5353	124	0.00727273	0.64697	0.0366667	0.263333	0	0	0.0390909	0.00666667
45	0	0	619.483	171.136	502.661	0.367797	0.357244	129.969	20.7237	218	0	0.830909	0.00757576	0.155152	0	0	0.00636364	0
46	1	3.93147	395.698	501.541	479.883	0.494923	-0.60859	31.9669	17.4134	111	0	0.941212	0.00575758	0.0530303	0	0	0	0
47	0	0	483.008	429.837	449.944	-0.880801	-0.822941	281.223	14.7075	170	0	0.921818	0.0330303	0.0451515	0	0	0	0
48	0	0	189.094	147.983	164.652	-0.229492	0.412986	321.668	16.6419	106	0.0533333	0.685455	0.0284848	0.0530303	0	0.0287879	0.0484848	0.102424
49	0	0	89.6779	47.7842	72.3756	0.351251	-0.681864	32.8733	29.2003	114	0.00818182	0.867576	0.00242424	0.0266667	0	0.00424242	0.0151515	0.0757576
50	0	0	137.947	225.607	162.257	0.243269	0.188698	145.045	18.7932	112	0.0266667	0.773939	0.0151515	0.101515	0	0.00151515	0.0381818	0.0430303
51	1	8.02642	616.724	679.458	587.602	0.0223522	0.238473	49.5293	17.6063	184	0	0.985802	0	0.0141975	0	0	0	0
52	0	0	606.475	92.4937	83.773	0.43	-0.509703	283.506	6.92477	114	0.0809091	0.232424	0.0445455	0.599697	0	0	0.0424242	0
53	0	0	1025.46	153.288	228.962	0.206694	0.743776	281.206	13.7185	178	0.00878788	0.839697	0.0212121	0.101818	0	0	0.0284848	0
54	1	2.83075	1162.82	733.379	657.896	0.761055	-0.390906	74.8626	16.529	182	0	0.968182	0	0.0318182	0	0	0	0
55	0	0	1338.74	953.91	302.807	0.777167	-0.746057	144.911	8.21736	218	0.000909091	0.89	0.0557576	0.0533333	0	0	0	0
56	0	0	887.449	93.4405	71.3955	0.296318	-0.198602	120.763	11.7227	136	0.0369697	0.710606	0.0121212	0.18303	0	0	0.0572727	0
57	0	0	1256.97	391.764	304.622	-0.518296	0.453233	278.509	9.92493	204	0.00151515	0.522727	0.0448485	0.430909	0	0	0	0
58	0	0	1350.79	551.644	87.5172	-0.291355	0.729222	316.04	15.8	283	0.00575758	0.724848	0.0584848	0.210909	0	0	0	0
59	0	0	1763.05	859.632	846.558	0.226882	-0.502782	47.4907	6.552	276	0	1	0	0	0	0	0	0
60	0	0	1397.46	990.116	1054.83	0.485748	-1.70156	188.152	23.9848	247	0	0.999394	0.000606061	0	0	0	0	0
61	0	0	948.795	250.793	49.0778	-1.0393	0.453482	132.421	17.8951	172	0.016358	0.90216	0.0320988	0.0438272	0	0	0.00555556	0
62	1	1.29222	1823.65	649.091	325.796	1.14914	0.452812	79.2872	30.1179	275	0	0.944444	0.0496914	0.0058642	0	0	0	0
63	0	0	1735.38	405.354	444.673	0.626487	-0.241987	71.8012	7.35741	245	0	0.960802	0.0382716	0.000925926	0	0	0	0
64	0	0	1587.83	822.818	723.917	-1.47335	-0.200745	120.396	38.5064	348	0	1	0	0	0	0	0	0
65	1	8.09482	627.439	503.986	313.197	-0.52462	1.37348	75.2062	37.0784	148	0.00121212	0.760303	0.060303	0.178182	0	0	0	0
66	0	0	1617.34	1536.28	597.919	0.76064	-0.558578	79.5124	13.4335	443	0	1	0	0	0	0	0	0
67	0	0	1224.16	1062.17	862.338	0.415328	-0.275227	66.3008	16.1681	356	0	1	0	0	0	0	0	0
68	1	2.78235	721.584	199.348	111.424	-0.367354	0.0289197	88.3138	19.653	136	0.00575758	0.76303	0.0290909	0.0930303	0	0	0.109091	0
69	1	3.14828	78.3795	69.6954	5.96011	0.644146	-0.783167	216.366	9.92592	136	0.182727	0.557576	0.0378788	0.194848	0	0	0.0166667	0.010303
70	1	1.07155	676.879	504.864	204.775	-1.85887	1.1024	124.2	25.8965	151	0.000909091	0.814848	0.135152	0.0490909	0	0	0	0
71	1	2.1965	616.588	747.242	438.069	0.965049	0.283305	360.634	5.40792	237	0	0.980864	0.00679012	0.0123457	0	0	0	0
72	0	0	336.045	496.662	308.017	-0.648966	-0.0854319	73.7409	21.9779	253	0.000617284	0.967593	0.0283951	0.00339506	0	0	0	0
73	0	0	1219.31	42.7169	12.7724	0.621324	-0.326901	152.587	9.78777	96	0.189506	0.484568	0.0345679	0.172531	0	0	0.118827	0
74	1	3.52033	359.122	253.229	164.586	-0.184205	-0.619567	295.453	8.3939	147	0.00242424	0.846667	0.0512121	0.0966667	0	0	0.0030303	0
75	1	3.80628	209.354	73.1818	-0.649059	0.402778	-0.386711	41.46	8.11085	91	0.174242	0.632424	0.0706061	0.0669697	0.000606061	0	0.0206061	0.0345455

## Sheet: Table S2
Table S2 Correlation analysis of 16 environmental variables.
	Distance to water body	Distance to human settlement	Distance to cropland	Plane curvature	Profile curvature	Aspect	Slope	DEM	Percentage of cropland	Percentage of forest	Percentage of shurubland	Percentage of grassland	Percentage of bareland	Percentage of wetland	Percentage of human settlement	Percentage of water body
Distance to water body	1	0.33849	0.23599	-0.18304	0.21587	0.11021	0.07741	0.58045	-0.28834	0.30585	-0.0332	-0.32352	-0.15572	-0.44138	-0.33636	-0.63458
Distance to human settlement	0.33849	1	0.8157	0.04626	-0.09232	-0.14691	0.32538	0.73624	-0.84852	0.7388	-0.3217	-0.7198	-0.13961	-0.22024	-0.87688	-0.3057
Distance to cropland	0.23599	0.8157	1	0.08811	-0.11724	-0.13744	0.2944	0.64117	-0.86371	0.77516	-0.54376	-0.68234	-0.19868	-0.1741	-0.70939	-0.29023
Plane curvature	-0.18304	0.04626	0.08811	1	-0.4734	-0.12592	-0.11397	0.00956	-0.04157	0.06667	-0.11934	-0.06773	0.09666	0.14428	-0.00866	0.23901
Profile curvature	0.21587	-0.09232	-0.11724	-0.4734	1	0.20222	0.06287	0.03713	0.05501	-0.11379	0.2295	0.14158	-0.09129	-0.09627	0.02177	-0.14554
Aspect	0.11021	-0.14691	-0.13744	-0.12592	0.20222	1	-0.14953	-0.00543	0.1394	-0.19186	0.10067	0.21508	-0.17183	0.00877	0.07899	-0.007
Slope	0.07741	0.32538	0.2944	-0.11397	0.06287	-0.14953	1	0.27945	-0.29444	0.31416	-0.2228	-0.30671	-0.11813	0.11695	-0.27187	-0.01484
DEM	0.58045	0.73624	0.64117	0.00956	0.03713	-0.00543	0.27945	1	-0.71105	0.71667	-0.32785	-0.70008	-0.18258	-0.34096	-0.72834	-0.35839
Percentage of cropland	-0.28834	-0.84852	-0.86371	-0.04157	0.05501	0.1394	-0.29444	-0.71105	1	-0.79231	0.42652	0.71834	0.19199	0.2592	0.85813	0.36068
Percentage of forest	0.30585	0.7388	0.77516	0.06667	-0.11379	-0.19186	0.31416	0.71667	-0.79231	1	-0.69033	-0.89632	-0.16111	-0.25553	-0.70817	-0.28452
Percentage of shurubland	-0.0332	-0.3217	-0.54376	-0.11934	0.2295	0.10067	-0.2228	-0.32785	0.42652	-0.69033	1	0.47558	0.11824	0.05695	0.22163	0.03913
Percentage of grassland	-0.32352	-0.7198	-0.68234	-0.06773	0.14158	0.21508	-0.30671	-0.70008	0.71834	-0.89632	0.47558	1	0.0376	0.12966	0.67135	0.16357
Percentage of bareland	-0.15572	-0.13961	-0.19868	0.09666	-0.09129	-0.17183	-0.11813	-0.18258	0.19199	-0.16111	0.11824	0.0376	1	-0.03424	0.11958	0.27764
Percentage of wetland	-0.44138	-0.22024	-0.1741	0.14428	-0.09627	0.00877	0.11695	-0.34096	0.2592	-0.25553	0.05695	0.12966	-0.03424	1	0.29125	0.72293
Percentage of human settlement	-0.33636	-0.87688	-0.70939	-0.00866	0.02177	0.07899	-0.27187	-0.72834	0.85813	-0.70817	0.22163	0.67135	0.11958	0.29125	1	0.3309
Percentage of water body	-0.63458	-0.3057	-0.29023	0.23901	-0.14554	-0.007	-0.01484	-0.35839	0.36068	-0.28452	0.03913	0.16357	0.27764	0.72293	0.3309	1
